# Supplementary material for: The PROVIT Study—Effects of Multispecies Probiotic Add-on Treatment on Metabolomics in Major Depressive Disorder—A Randomized, Placebo-Controlled Trial
Source: Metabolites. 2022 Aug 21;12(8):770. doi: 10.3390/metabo12080770 (PMC9414726; doi:10.3390/metabo12080770)
Supplement: Supplementary file 1 [file metabolites-12-00770-s001.zip]

Archive with 1 entries (1 files):
- metabolites-1857730-supplementary.pdf
